# Supplementary material for: Predictivity of the Prognostic Nutritional Index and Systemic Inflammation Index for All-Cause In-Hospital Mortality in Geriatric and Adult COVID-19 Inpatients
Source: J Clin Med. 2024 Jul 30;13(15):4466. doi: 10.3390/jcm13154466 (PMC11313282; doi:10.3390/jcm13154466)
Supplement: Supplementary file 1 [file jcm-13-04466-s001.zip]

Archive with 1 entries (1 files):
- jcm-3039470-supplementary.pdf
